# Supplementary material for: Diffusion Microstructure Imaging to Analyze Perilesional T2 Signal Changes in Brain Metastases and Glioblastomas
Source: Cancers (Basel). 2022 Feb 23;14(5):1155. doi: 10.3390/cancers14051155 (PMC8908999; doi:10.3390/cancers14051155)
Supplement: Supplementary file 1 [file cancers-14-01155-s001.zip]

Archive with 1 entries (1 files):
- cancers-1557236-supplementary.pdf
